# Supplementary material for: Chronic expression of p16INK4a in the epidermis induces Wnt-mediated hyperplasia and promotes tumor initiation
Source: Nat Commun. 2020 Jun 1;11:2711. doi: 10.1038/s41467-020-16475-3 (PMC7264228; doi:10.1038/s41467-020-16475-3)
Supplement: Supplementary file 3 — Supplementary Data 1 [file 41467_2020_16475_MOESM3_ESM.xlsx]

## Sheet: Upregulated genes
EntrezGene ID	Gene symbol
18211	Ntrk1
66195	Lce1g
13179	Dcn
226610	Fam78b
666906	Gm8356
68694	Lce1e
414084	Tnip3
73719	Lce1c
22413	Wnt2
16681	Krt2
68720	Lce1b
66864	Clec14a
16979	Lrrn1
73730	Lce1l
73722	Lce1a2
77630	Prdm8
13003	Vcan
208936	Adamts18
67127	Lce1a1
170458	Gpha2
66203	Lce1m
270893	Tmem132e
69462	2300005B03Rik
68027	Tmem178
100504112	Ccer2
75706	Krt24
68723	Hrnr
14758	Gpm6b
252838	Tox
20540	Slc7a7
66109	Tspan13
14681	Gnao1
102278	Cpne7
21818	Tgm3
20297	Ccl20
18619	Penk
109979	Art3
67896	Ccdc80
57442	Kcne3
16323	Inhba
16162	Il12rb2
27359	Sytl4
78892	Crispld2
21808	Tgfb2
108897	Aif1l
16939	Lor
237759	Col23a1
66355	Gmpr
64095	Gpr35
217212	Pyy
75568	Capsl
244579	Tox3
16682	Krt4
15118	Has3
217217	Asb16
244209	Cyp2r1
55990	Fmo2
276829	Smtnl2
17329	Cxcl9
226866	Sbspon
50908	C1s1
628900	Serpina3i
77569	Limch1
229574	Flg2
56745	C1qtnf1
433619	Kprp
71099	Tssk4
215446	Entpd3
93885	Pcdhb14
74186	Ccdc3
69354	Slc38a4
18612	Etv4
140577	Ankrd6
19207	Ptch2
56788	Scube2
20528	Slc2a4
383548	Serpinb3b
234356	Csgalnact1
22240	Dpysl3
29820	Tnfrsf19
72640	Mex3a
668303	Kif26a
226041	Pgm5
71907	Serpina9
320554	Tcp11l1
14268	Fn1
20863	Stfa3
434215	Lrrc32
214239	A430105I19Rik
232441	Rerg
14825	Cxcl1
69137	Vstm5
574428	Zmynd15
26564	Ror2
238024	Fn3krp
54486	Hpgds
66533	2310050C09Rik
12445	Wnt3a
225288	Fhod3
404545	Ano7
14763	Gpr37
14201	Fhl3
13371	Dio2
319278	A230050P20Rik
218885	Oxnad1
269152	Kif26b
22418	Wnt5a
24059	Slco2a1
21838	Thy1
71146	Golga7b
53321	Cntnap1
114642	Brdt
226527	BC026585
73075	Ppil6
19009	Pou6f1
54710	Hs3st3b1
24063	Spry1
53859	Map3k14
22063	Trpc1
23965	Tenm3
333182	Cox6b2
81879	Tfcp2l1
331524	Xkrx
237360	Adamts14
117591	Slc2a9
15394	Hoxa1
116872	Serpinb7
104156	Etv5
78593	Nrip3
72720	Zfp248
110173	Manba
74091	Npl
11931	Atp1b1
74008	Arsg
54667	Atp8b2
108013	Celf4
16173	Il18
211134	Lzts1
20981	Syt3
20720	Serpine2
104079	Nxph3
170768	Pfkfb3
68428	Steap3
64008	Aqp9
114606	Tle6
319582	6430573F11Rik
20692	Sparc
219158	Ccar2
230815	Man1c1
228839	Tgif2
230738	Zc3h12a
14623	Gjb6
80885	Hcar2
320292	Rasgef1b
666060	Frmpd1
19876	Robo1
114601	Ehbp1l1
21859	Timp3
71670	Acy3
70419	2810408A11Rik
12443	Ccnd1
271849	Shc4
27428	Shroom3
241197	Serpinb10
57429	Sult5a1
15109	Hal
215384	Fcgbp
319625	Galm
11423	Ache
18761	Prkcq
241694	Ralgapa2
14389	Gab2
225743	Rnf165
15216	Hfe
227541	Camk1d
330319	Wipf3
76527	Il34
22062	Trp73
232821	Ccdc106
99586	Dpyd
21826	Thbs2
71920	Epgn
12183	Bpgm
50706	Postn
76408	Abcc3
106877	Afap1l1
230971	Megf6
14633	Gli2
231670	Fbxo21
21414	Tcf7
12778	Ackr3
18762	Prkcz
67111	Naaa
239647	Pced1b
217082	Hlf
79565	Wbscr27
71704	Arhgef3
105193	Nhlrc1
15567	Slc6a4
382867	Zfp488
18212	Ntrk2
64074	Smoc2
104383	Rcor2
12837	Col8a1
53374	Chst3
12006	Axin2
52662	Ldlrad4
13823	Epb41l3
207596	Thsd4
64292	Ptges
75668	Rasl10a
67815	Sec14l2
67590	Tctn3
20670	Sox15
66972	Slc25a23
22339	Vegfa
55987	Cpxm2
230603	Ttc39a
215819	Nhsl1
56323	Dnajb5
74356	4931428F04Rik
68490	Zfp579
58861	Cysltr1
13998	Fgd6
15181	Gm10093
11857	Arhgdib
18188	Nrtn
16419	Itgb5
66176	Nat9
237221	Gemin8
14168	Fgf13
21807	Tsc22d1
18082	Nipsnap1
228366	Gyltl1b
232934	Mypop
56461	Kcnip3
18767	Pkia
76448	Ppp1r18
270162	Elmod1
12444	Ccnd2
76886	Fam81a
68525	Evc2
99890	Prmt6
26357	Abcg2
16400	Itga3
320365	Fry
407821	Znrf3
27416	Abcc5
226255	Atrnl1
19224	Ptgs1
16764	Aff3
207932	Urb1
257632	Nod2
71795	Pitpnc1
108116	Slco3a1
74747	Ddit4
13846	Ephb4
74048	Vsir
78267	Klhdc8b
16186	Il2rg
83669	Wdr6
328949	Mcc
215512	Fam117a
223227	Sox21
69577	Fastkd3
14863	Gstm2
55984	Camkk1
18988	Pou2f3
12331	Cap1
414069	BC024978
240442	Adnp2
244668	Sipa1l2
140484	Pofut1
56541	Habp4
17702	Msx2
229933	Clca2
104799	Vipas39
269643	Ppp2r2c
22420	Wnt6
93897	Fzd10
56489	Ikbke
15894	Icam1
17536	Meis2
80797	Clca3a2
19245	Ptp4a3
229599	Ciart
74007	Btbd11
72284	Oraov1
230678	Tmem125
67547	Slc39a8
230784	Sesn2
16923	Sh2b3
338362	Ust
104111	Adcy3
20893	Bhlhe40
329252	Lgr6
107581	Col16a1
74108	Parn
69627	Fam89a
54450	Il1f5
103836	Zfp692
217371	Rab40b
23939	Mapk7
13036	Ctsh
30794	Pdlim4
272322	Arntl2
17168	Nprl3
214230	Pak6
66885	Acadsb
58220	Pard6b
320685	Dctd
214895	Lman2l
13214	Defb1
76954	St5
107607	Nod1
214523	Tmprss4
20602	Ncor2
219150	Hmbox1
74080	Nmnat3
21803	Tgfb1
12836	Col7a1
277010	Marveld1
18484	Pam
12977	Csf1
71729	Rgs12
22031	Traf3
217011	Nle1
76968	2310046K23Rik
14677	Gnai1
140500	Acap3
60425	Doc2g
15273	Hivep2
67471	Gpatch1
217124	Ppp1r9b
107250	Kazald1
19414	Rasa3
18578	Pde4b
103466	Nt5dc3
20620	Plk2
100342	Fam46b
70967	Eva1c
71405	Fam83c
26447	Poli
16779	Lamb2
114716	Spred2
30805	Slc22a4
233315	Mtmr10
232187	Smyd5
14042	Ext1
75985	Rab30
19401	Rara
16190	Il4ra
244631	Pskh1
13557	E2f3
73942	Fam151b
66548	Adamtsl5
71897	Lypd6b
319899	Dock6
11987	Slc7a1
66141	Ifitm3
234344	Naf1
234373	Sugp2
117198	Ivns1abp
101772	Ano1
70021	Nt5dc2
214063	Dnajc16
22142	Tuba1a
56233	Hdac7
76108	Rap2a
227937	Pkp4
109050	Fam212b
22409	Wnt10a
77056	Tmco4
140481	Man2a2
66857	Plbd1
19219	Ptger4
105844	Card10
245877	Map7d1
209378	Itih5
22174	Tyro3
319801	Tigar
217692	Sipa1l1
207742	Rnf43
71781	Slc16a14
108099	Prkag2
66044	Dtd1
16918	Mycl
26385	Grk6
212307	Mapre2
112407	Egln3
17161	Maoa
27801	Zdhhc8
12445	Ccnd3
74035	Nol9
70612	Tmem230
14073	Faah
97130	C77080
69534	Avpi1
21769	Zfand3
53424	Tsnax
67769	Gpatch2
544817	Arhgap27
109857	Cbr3
66515	Cul7
234407	Colgalt1
53416	Stk39
19679	Pitpnm2
12297	Cacnb3
225870	Rin1
50493	Txnrd1
106633	Ift140
232232	Hdac11
19128	Pros1
11898	Ass1
107227	Macrod1
232023	Vopp1
269401	Zfp512b
109332	Cdcp1
66482	Exoc2
107771	Bmyc
74253	Klrg2
11854	Rhod
67291	Ccdc137
67095	Trak1
12039	Bckdha
21824	Thbd
106869	Tnfaip8
69683	Emc10
78926	Gas2l1
74374	Clec16a
106628	Trip10
270151	Nlrx1
230673	Ipo13
67916	Plpp3
71279	Slc29a3
20544	Slc9a1
192176	Flna
55935	Fnbp4
100126824	Sco2
17390	Mmp2
77590	Chst15
71069	Stox2
69601	Dab2ip
54201	Zfp316
382034	Gse1
68262	Agpat4
226971	Plekhb2
14270	Srgap2
103551	E130012A19Rik
101358	Fbxl14
30957	Mapk8ip3
231712	Trafd1
72344	Usp36
13019	Ctf1
21420	Tfap2c
70310	Plscr3
22670	Trim26
16880	Lifr
380912	Zfp395
12554	Cdh13
68427	Slc39a13
67217	L3hypdh
56294	Ptpn9
16859	Lgals9
29813	Zfp385a
15931	Ids
18830	Pltp
14756	Gpld1
380753	Atxn7l1
67023	Use1
72149	Strada
65960	Twsg1
66810	Rbm22
18115	Nnt
14269	Fnbp1
22340	Vegfb
108075	Ltbp4
56808	Cacna2d2
12496	Entpd2
72388	Ripk4
83813	Tnk1
13437	Dnpep
104175	Sbk1
22057	Tob1
17428	Mnt
232970	Phldb3
15587	Hyal2
194126	Mtmr11
83704	Slc12a9
59012	Moxd1
12571	Cdk6
15586	Hyal1
68151	Wls
94092	Trim16
74648	S100pbp
12042	Bcl10
11717	Ampd3
108937	Rnf169
72519	Tmem55a
100503659	Cbarp
59053	Hgh1
218820	Zfp503
18991	Pou3f1
11670	Aldh3a1
72825	Mon1a
59287	Ncstn
71952	2410016O06Rik
70997	Spef1
58239	Dexi
67963	Npc2
13056	Cyb561
106073	Mfsd5
56174	Nagk
66940	Shisa5
74777	Sepn1
19882	Mst1r
74451	Pgs1
76608	Hectd3
50996	Pdcd7
20660	Sorl1
19697	Rela
22318	Vamp2
246198	Mllt6
54609	Ubqln2
69640	Fam83g
20401	Sh3bp1
26390	Mapkbp1
67458	Ergic1
224826	Ubr2
14664	Slc6a9
22051	Trip6
19038	Ppic
71874	2310007B03Rik
94280	Sfxn3
217069	Trim25
71733	Susd2
66258	Mrps17
106639	Vmac
57319	Smpdl3a
56277	Tmem45a
107939	Pom121
217882	Cep170b
66902	Mtap
71766	Raver1
18938	Ppp1r14b
13169	Dbnl
217718	Nek9
66306	Fam53c
72338	Wdr89
19944	Rpl29
236511	Ago1
14081	Acsl1
52857	Gramd1a
224705	Vps52
223693	Tmem184b
72194	Fbxl20
50785	Hs6st1
12892	Cpox
66868	Mfsd1
60321	Wbp11
12452	Ccng2
20399	Sh2b1
66085	Eif3f
230857	Ece1
14862	Gstm1
64652	Nisch
20286	Zc3h7b
68052	Rps13
243219	2900026A02Rik
16440	Itpr3
353310	Zfp703
56693	Crtap
23853	Def6
84585	Rnf123
75612	Gns
72433	Rab38
21787	Tfg
66943	Pqlc1
71449	Mettl13
268490	Lsm12
15205	Hes1
67053	Rpp14
54630	Prickle3
74206	Sipa1l3
26562	Ncdn
213753	Zfp598
71602	Myo1e
21982	Tmem165
11842	Arf3
209011	Sirt7
330171	Kctd10
26416	Mapk14
26931	Ppp2r5c
52468	Ctdsp2
94232	Ubqln4
12505	Cd44
20623	Snrk
228994	Ythdf1
93679	Trim8
108911	Rcc2
16825	Ldb1
108083	Pip4k2b
18824	Plp2
20425	Shmt1
12192	Zfp36l1
66253	Aig1
52915	Zmiz2
14534	Kat2a
66489	Rpl35
16801	Arhgef1
74105	Gga2
67040	Ddx17
104394	E2f4
22601	Yap1
226977	Actr1b
16179	Irak1
22282	Usf2
16341	Eif3e
18753	Prkcd
20481	Ski
98221	Eif3m
18033	Nfkb1
22196	Ube2i
20740	Sptan1

## Sheet: Downregulated genes
EntrezGene ID	Gene symbol
15437	Hoxd8
12490	Cd34
74121	Acoxl
20324	Sdpr
387314	Tmtc1
53318	Pdlim3
654812	Angptl7
21817	Tgm2
239618	Pdzrn4
226777	C130074G19Rik
54140	Avpr1a
105349	Akr1c18
23888	Gpc6
93732	Acox2
14038	Wfdc18
338521	Fa2h
219134	Shisa2
17701	Msx1
71566	Clmp
23892	Grem1
12683	Cidea
21380	Tbx1
666048	Trabd2b
13190	Dct
16525	Kcnk1
12834	Col6a2
68952	Fam57b
329941	Col8a2
269181	Mgat4a
11853	Rhoc
20349	Sema3e
12903	Crabp1
11522	Adh1
11539	Adora1
20652	Soat1
71856	Wfdc3
19144	Klk6
11688	Alox8
17304	Mfge8
105298	Epdr1
213603	Slc44a3
12686	Elovl3
67260	Cers4
12424	Cck
213783	Plekhg1
19713	Ret
14776	Gpx2
56320	Dbn1
71839	Osgin1
22352	Vim
20198	S100a4
218952	Fermt2
330450	Far2
70747	Tspan2
14859	Gsta3
319166	Hist1h2ae
19016	Pparg
12829	Col4a4
12266	C3
19012	Plpp1
13132	Dab2
17380	Mme
54156	Egfl6
66873	Tril
192166	Sardh
16870	Lhx2
20665	Sox10
97114	Hist2h3c2
224794	Enpp4
70291	Mkrn2os
18505	Pax3
170439	Elovl6
14314	Fstl1
73121	Fam101a
241576	Ldlrad3
103511	Fam26e
12326	Camk4
171166	Mcoln3
16590	Kit
14049	Eya2
235135	Tmem45b
71994	Cnn3
635702	Naaladl2
12843	Col1a2
320311	Rnf152
15902	Id2
319468	Ppm1h
109052	Krt75
16687	Krt6a
241520	Fam171b
106014	Fam19a5
107589	Mylk
232370	Clstn3
63873	Trpv4
74754	Dhcr24
58242	Nudt11
81907	Tmem108
214922	Slc39a2
13078	Cyp1b1
94227	Pi15
55983	Pdzrn3
108927	Lhfp
18030	Nfil3
20646	Snrpn
22351	Vill
98932	Myl9
63913	Fam129a
641361	Pinlyp
16917	Lmx1b
16997	Ltbp2
223254	Farp1
56615	Mgst1
14200	Fhl2
83965	Enpp5
13710	Elf3
77996	Cutal
320718	Slc26a9
53412	Ppp1r3c
71664	Mettl7b
57875	Angptl4
545156	Kalrn
69993	Chn2
23993	Klk7
494448	Cbx6
60527	Fads3
18430	Oxtr
116847	Prelp
20431	Pmel
231532	Arhgap24
320817	Atad2b
12585	Cdr2
12064	Bdnf
223267	Ggact
11846	Arg1
212898	Dse
18163	Ctnnd2
11745	Anxa3
56448	Cyp2d22
15422	Hoxc13
69655	Cd164l2
353156	Egfl7
240427	Setbp1
71904	Paqr7
12955	Cryab
17912	Myo1b
21677	Tead2
67951	Tubb6
77446	Heg1
26386	Hsf4
83961	Nrg4
20249	Scd1
216233	Socs2
74568	Mlkl
99887	Tmem56
18782	Pla2g2d
100129	Gpr153
24084	Tekt2
19142	Prss12
22626	Slc23a3
16819	Lcn2
54409	Ramp2
231834	Snx8
16803	Lbp
13617	Ednra
16956	Lpl
16852	Lgals1
73720	Cst6
70405	Calml3
59126	Nek6
114679	Selm
215690	Nav1
18164	Nptx1
21415	Tcf7l1
212933	Pm20d1
16651	Sspn
18647	Cdk14
27528	Nrep
19183	Psmc3ip
20289	Scx
11835	Ar
237979	Sdk2
23972	Papss2
79362	Bhlhe41
330938	Dixdc1
76943	Psapl1
70031	Cmtm8
103149	Upb1
235402	Lingo1
75146	Tmem180
20716	Serpina3n
54123	Irf7
13608	Edar
22003	Tpm1
11732	Ank
11520	Plin2
229595	Adamtsl4
242466	Zfp462
12144	Blm
57746	Piwil2
18779	Pla2r1
109222	Rarres1
71409	Fmnl2
17150	Mfap2
207521	Dtx4
56643	Slc15a1
56226	Espn
230904	Fbxo2
20753	Sprr1a
20193	S100a1
217843	Unc79
52331	Stbd1
27273	Pdk4
73710	Tubb2b
18019	Nfatc2
237886	Slfn9
117167	Steap4
225608	Sh3tc2
21682	Tec
15360	Hmgcs2
239759	Liph
212980	Slc45a3
12500	Cd3d
12549	Arhgap31
53945	Slc40a1
13732	Emp3
50915	Grb14
20512	Slc1a3
232664	Ccdc136
56278	Gkap1
12799	Cnp
20459	Ptk6
76429	Lhpp
69847	Wnk4
20648	Snta1
544963	Iqgap2
66540	Fam107b
50781	Dkk3
19272	Ptprk
212998	BC016579
19088	Prkar2b
68775	Atp6v1c2
16447	Ivl
19301	Pxmp2
12904	Crabp2
380712	Tlcd2
14360	Fyn
241556	Tspan18
109232	Sccpdh
245527	Eda2r
57265	Fzd2
12111	Bgn
18439	P2rx7
104009	Qsox1
83925	Trps1
224613	Flywch1
13039	Ctsl
70892	Ttll7
15122	Hba-a1
64138	Ctsz
319554	Idi1
67629	Spc24
72022	Slc35f2
12279	C9
282619	Sbsn
19116	Prlr
242509	Bnc2
13143	Dapk2
13642	Efnb2
14114	Fbln1
74335	Xrcc3
11482	Acvrl1
109254	Adtrp
207181	Rbms3
216892	Spns2
76566	Fam101b
18483	Palm
69870	Polr3gl
13014	Cstb
381845	Rnf225
230279	6330416G13Rik
11988	Slc7a2
240518	Peli3
20668	Sox13
17289	Mertk
269999	Orai3
14745	Lpar1
22151	Tubb2a
67729	Mansc1
18187	Nrp2
23882	Gadd45g
66599	Rdm1
192120	Bspry
270058	Map1s
56375	B4galt4
207839	Galnt6
228602	4930402H24Rik
245945	Rbm47
15357	Hmgcr
15427	Hoxc9
210992	Lpcat1
333789	N4bp2
22342	Lin7b
17118	Marcks
100678	Psph
12125	Bcl2l11
207818	Smagp
66259	Camk2n1
16800	Arhgef2
230757	5730409E04Rik
209012	Ulk4
15552	Htr1d
192156	Mvd
109711	Actn1
319880	Tmcc3
14367	Fzd5
30948	Bin1
66234	Msmo1
100340	Smpdl3b
70335	Reep6
12763	Cmah
99382	Abtb2
72999	Insig2
230500	Efcab7
27376	Slc25a10
11428	Aco1
20377	Sfrp1
17342	Mitf
81703	Jdp2
381126	Garem
21858	Timp2
72759	Tmem135
104086	Cyp27a1
69544	Wdr5b
14369	Fzd7
16010	Igfbp4
259277	Klk8
320165	Tacc1
286940	Flnb
237847	Rtn4rl1
107515	Lgr4
15417	Hoxb9
16670	Krt32
15368	Hmox1
13134	Dach1
23959	Nt5e
20501	Slc16a1
14263	Fmo5
226525	Rasal2
12499	Entpd5
14711	Gnmt
68861	1190002N15Rik
17918	Myo5a
19214	Ptgdr
20503	Slc16a7
225845	Pla2g16
69885	Aunip
67460	Decr1
70354	Secisbp2l
18438	P2rx4
59095	Fxyd6
13033	Ctsd
26360	Angptl2
67905	Ppm1m
13640	Efna5
18516	Pbx3
67758	Aadac
75767	Rab11fip1
29856	Smtn
50790	Acsl4
26897	Acot1
74682	Wdr35
70737	Cgn
213053	Slc39a14
20682	Sox9
66180	P3h4
245007	Zbtb38
17357	Marcksl1
13860	Eps8
22004	Tpm2
54189	Rabep1
76509	Plet1
14160	Lgr5
78908	Igsf3
20363	Sepp1
229211	Acad9
17684	Cited2
15901	Id1
20200	S100a6
19659	Rbp1
26971	Pla2g2f
260409	Cdc42ep3
18563	Pcx
18003	Nedd9
233733	Galnt18
94214	Spock2
66988	Lap3
80909	Gatsl2
20135	Rrm2
68487	Tmem140
625249	Gpx4
14792	Lpcat3
17112	Tm4sf1
14621	Gjb4
17974	Nck2
18631	Pex11a
14629	Gclc
210356	Nckap5
101490	Inpp5f
234839	Piezo1
16569	Kif3b
269356	Slc4a11
53951	Gpatch11
71960	Myh14
237459	Cdk17
235041	Kank2
12023	Barx2
111173	Erc1
18584	Pde8a
71982	Snx10
21679	Tead4
20775	Sqle
15258	Hipk2
17311	Kitl
105675	Ppif
16777	Lamb1
58186	Rad18
11727	Ang
29876	Clic4
16456	F11r
18519	Kat2b
16665	Krt15
17300	Foxc1
15201	Hells
72895	Setd5
399603	Fam84b
94040	Clmn
667759	Gm8797
20639	Snrpb2
233876	Hirip3
94180	Acsbg1
223453	Dap
56419	Diaph3
11702	Amd1
21413	Tcf4
18645	Pfn2
70025	Acot7
56742	Psrc1
15488	Hsd17b4
76088	Dock8
223697	Sun2
12395	Runx1t1
21416	Tcf7l2
29811	Ndrg2
22248	Unc119
72244	1600014C10Rik
19895	Rpia
16790	Anpep
16004	Igf2r
66538	Rps19bp1
22171	Tyms
241062	Pgap1
18712	Pim1
214150	Ago3
232146	Eva1a
66375	Dhrs7
16765	Stmn1
245469	Pdzd4
244058	Rgma
214531	Tmprss13
18107	Nmt1
76498	Paqr4
30940	Usp25
104886	Rab15
66949	Trim59
18538	Pcna
14609	Gja1
11828	Aqp3
17156	Man1a2
69368	Wdfy1
18018	Nfatc1
226090	Ermp1
12457	Noct
21973	Top2a
215748	Cnksr3
20698	Sphk1
11303	Abca1
214048	Larp1b
19386	Ranbp2
74114	Crot
17356	Mllt4
13528	Dtnb
235132	Zbtb44
14630	Gclm
50927	Nasp
16832	Ldhb
16881	Lig1
26921	Map4k4
16371	Irx1
58233	Dnaja4
13512	Dsg3
75599	Pcdh1
66260	Tmem54
20655	Sod1
11867	Arpc1b
20969	Sdc1
67809	Rmdn3
20846	Stat1
28071	Twistnb
18260	Ocln
12580	Cdkn2c
52163	Camk1
217707	Coq6
13418	Dnajc1
268930	Pkmyt1
23970	Pacsin2
433256	Acsl5
76560	Prss8
12227	Btg2
16987	Lss
21419	Tfap2b
12908	Crat
15414	Hoxb6
77300	Raph1
12365	Casp14
16858	Lgals7
381217	Fam189a2
19383	Raly
110460	Acat2
235533	Gk5
13800	Enah
16911	Lmo4
19024	Ppfibp2
67972	Atp2b1
52637	Cisd1
21406	Tcf12
19240	Tmsb10
226551	Suco
67087	Ctnnbip1
21872	Tjp1
18858	Pmp22
18708	Pik3r1
67247	Marc2
105005	Fam84a
65972	Ifi30
14958	H1f0
70757	Hacd2
68385	Tlcd1
59027	Nampt
17920	Myo6
11964	Atp6v1a
68473	Mob1b
246228	Vwa1
14457	Gas7
12408	Cbr1
93840	Vangl2
69656	Pir
11816	Apoe
67179	Ccdc25
19650	Rbl1
12576	Cdkn1b
12177	Bnip3l
11749	Anxa6
13358	Slc25a1
99167	Ssx2ip
14976	Pfdn6
72482	Acbd6
16906	Lmnb1
12608	Cebpb
68801	Elovl5
170459	Stard4
11461	Actb
70508	Bbx
18986	Pou2f1
52440	Tax1bp1
18028	Nfib
15402	Hoxa5
12737	Cldn1
17215	Mcm3
140780	Bmp2k
22166	Txn1
228859	Fitm2
13723	Emb
85308	Emc9
57764	Ntn4
76843	Dtl
102216272	Ak6
15204	Herc2
230316	Megf9
24074	Taf7
76737	Creld2
67768	N6amt1
114249	Npnt
104112	Acly
67306	Zc2hc1a
69554	Klhdc2
12313	Calm1
13361	Dhfr
14815	Nr3c1
235567	Dnajc13
22673	Zfp185
208501	1810043H04Rik
100504195	Micalcl
58875	Hibadh
107823	Whsc1
15212	Hexb
66427	Cyb5b
13476	Reep5
218914	Wapl
67448	Plxdc2
30954	Siva1
83429	Ctns
15903	Id3
216831	Arhgap44
17847	Usp34
12822	Col18a1
14874	Gstz1
12874	Cpd
66916	Ndufb7
71702	Cdc5l
14148	Fdx1
20787	Srebf1
70599	Ssfa2
216156	Wdr18
14866	Gstm5
20185	Ncor1
223696	Tomm22
66448	Mrpl20
433375	Creg1
13835	Epha1
229285	Spg20
17463	Psmd7
57896	Krcc1
104625	Cnot6
66268	Pigyl
18481	Pak3
67276	Eri1
22134	Tgoln1
54352	Irx5
384783	Irs2
110074	Dut
12606	Cebpa
208846	Daam1
231086	Hadhb
232449	Dera
18970	Polb
28193	Reep3
100163	Pafah2
12575	Cdkn1a
75735	Pank1
66477	Usmg5
106529	Tecr
12359	Cat
19156	Psap
16974	Lrp6
57279	Slc25a20
66356	Knop1
12914	Crebbp
20340	Glg1
74840	Manf
208715	Hmgcs1
242418	Dcaf10
30841	Kdm2b
66218	Ndufb9
14356	Timm10b
22381	Wbp5
66588	Cmpk1
19175	Psmb6
53883	Celsr2
12512	Cd63
68198	Ndufb2
170644	Ubn1
13423	Dnase2a
63959	Slc29a1
67860	S100a16
21351	Taldo1
16998	Ltbp3
19182	Psmc3
50797	Copb2
70247	Psmd1
13383	Dlg1
67384	Bag4
20658	Son
60532	Wtap
13138	Dag1
66290	Atp6v1g1
20742	Sptbn1
19179	Psmc1
26444	Psma7
21429	Ubtf
14300	Frg1
20194	S100a10
27984	Efhd2
13010	Cst3
67495	Tmem167b
12387	Ctnnb1
75909	Vmp1
17718	mt-Nd3
54135	Lsr
67941	Rps27l
19262	Ptpra
57316	C1d
67955	Sugt1
73724	Mcee
56348	Hsd17b12
57266	Cxcl14
52668	Ifi27
17909	Myo10
67695	Ost4
17178	Fxyd3
319370	Ubald2
19891	Rpa2
13063	Cycs
26943	Serinc3
110213	Tmbim6
19181	Psmc2
66377	Ndufc1
22608	Ybx1
75956	Srrm2
11804	Aplp2
56458	Foxo1
109658	Txlna
22272	Uqcrq
223499	Dcaf13
73389	Hbp1
72475	Ssbp3
66292	Mrps21
66395	Ahnak
79555	BC005537
20815	Srpk1
12867	Cox7c
18477	Prdx1
17904	Myl6
68817	Ddi2
11958	Atp5k
66152	Uqcr10
106143	Cggbp1
98366	Smap1
14004	Chchd2
51788	H2afz
109620	Dsp
19177	Psmb7
19765	Ralbp1
68682	Slc44a2
71817	Tmem50a
20430	Cyfip1
68953	Chmp2a
68095	Ociad1
17254	Slc3a2
13690	Eif4g2
22630	Ywhaq
